# Supplementary material for: The microRNA Pathway of Macroalgae: Its Similarities and Differences to the Plant and Animal microRNA Pathways
Source: Genes (Basel). 2025 Apr 9;16(4):442. doi: 10.3390/genes16040442 (PMC12026948; doi:10.3390/genes16040442)
Supplement: Supplementary file 1 [file genes-16-00442-s001.zip]

Archive with 1 entries (1 files):
- genes-3560056-supplementary.pdf
